# Supplementary material for: Distribution and Appearance of Ki-67, IL-1α, IL-10, and PGP 9.5 in Reinke’s Oedema-Affected Larynx Tissue Compared with Control Tissue
Source: Life (Basel). 2021 Dec 10;11(12):1379. doi: 10.3390/life11121379 (PMC8706443; doi:10.3390/life11121379)
Supplement: Supplementary file 1 [file life-11-01379-s001.zip]

Archive with 1 entries (1 files):
- life-1469527_supplementary.xlsx
