# Supplementary material for: Distribution and Appearance of Ki-67, IL-1α, IL-10, and PGP 9.5 in Reinke’s Oedema-Affected Larynx Tissue Compared with Control Tissue
Source: Life (Basel). 2021 Dec 10;11(12):1379. doi: 10.3390/life11121379 (PMC8706443; doi:10.3390/life11121379)
Supplement: Supplementary file 1 [file life-11-01379-s001.zip › life-1469527_supplementary.xlsx]

## Sheet: Sheet1
Table S1: Semiquantitative evaluation of immunoreactivity of PGP 9.5; IL-1α ; IL-10 patient and control groups in 10 visual fields:
Researcher 1
	PGP 9.5										IL-1α										IL-10
	PGP 9.5 epithelial NEC					PGP 9.5 subepithelial nerves					IL-1α epithelial					IL-1α subepithelial subepithelial cellssubepithelial cells subepithelial cells					IL-10 epithelial					IL-10 subepithelial
Visual field Patients	1	2	3	4	5	1	2	3	4	5	1	2	3	4	5	1	2	3	4	5	1	2	3	4	5	1	2	3	4	5
P1	++	++/+++	++	+/++	+/++	++	+	+	+	+	++	++	+	++	++/+++	++	++	++/+++	++/+++	++/+++	++/+++	++/+++	+++	++/+++	++/+++	+++	++/+++	++/+++	+++	++/+++
P2	+	++/+++	0/+	+/++	+	+	+/++	+	+/++	+/++	++	+++/++++	+++/++++	++/+++	+++/++++	++/+++	++/+++	++	++/+++	++	++/+++	++/+++	++/+++	++/+++	+++	+++	++/+++	++/+++	++/+++	++
P3	++/+++	+	+/++	++	++/+++	+	+	+/++	+	+	+++/++++	++/+++	++/+++	+	++	++/+++	++	++/+++	++	++/+++	+++	+++	++/+++	++/+++	++	++/+++	++/+++	+++	+++	++
P4	+	0/+	+	+/++	++	+/++	+	+	++	+	+++/++++	+	++	++/+++	+++/++++	++/+++	+/++	++	++/+++	++/+++	++	+++	++/+++	++/+++	++/+++	++/+++	++/+++	++/+++	+++	++/+++
P5	+/++	+/++	++/+++	+	++/+++	+	+/++	+	+/++	+	++/+++	++	+++/++++	+	++/+++	++	++/+++	++/+++	++	++/+++	++/+++	++/+++	++	++/+++	+++	++/+++	++/+++	++/+++	++/+++	++/+++
C1	0	0/+	0	0/+	0	0/+	0/+	0/+	0/+	0/+	0/+	0/+	+	0	0	+	0/+	0/+	0/+	0/+	0/+	+/++	0/+	0/+	0/+	+	+/++	0/+	+	0/+
C2	0/+	0	0/+	0	0/+	+/++	0/+	+	+	0/+	+	0/+	0	0/+	0/+	0/+	0/+	0/+	+	0/+	0/+	+	0/+	0/+	+/++	0/+	0/+	0/+	0/+	+
C3	0	0	0	0	0/+	0/+	+/++	0/+	0/+	+	0/+	+	0/+	0	0	0/+	0/+	0/+	0	0/+	+/++	+	+/++	0/+	0/+	+	+	0/+	0/+	+/++
C4	0/+	0/+	0	0/+	0	+	0/+	+/++	0/+	+/++	0	0	0	0/+	0/+	0/+	+	0/+	0/+	0/+	+/++	0/+	0/+	+	0/+	0/+	0/+	0/+	+	0/+
C5	0/+	0	0/+	0/+	0	0/+	+	0/+	+	0/+	0/+	0/+	0	0/+	0	0	0/+	0/+	0/+	+	0/+	0	0	0	+	0/+	+	+/++	0/+	0/+
C6	0/+	0	0/+	0/+	0	+/++	0/+	0/+	0/+	+	0	+	0/+	0	0/+	+	0/+	0/+	0/+	0/+	+	+	0/+	0/+	+/++	0/+	0/+	+	0/+	+/++
C7	0/+	0	0/+	0	0/+	0/+	+	0/+	+	0/+	0/+	0	0	0/+	+	0/+	0	+	0/+	0/+	+	+/++	+	+	0/+	+	0/+	+/++	0/+	+
Researcher 2
	PGP 9.5										IL-1α										IL-10
	PGP 9.5 epithelial NEC					PGP 9.5 subepithelial nerves					IL-1α epithelial					IL-1α subepithelial subepithelial cellssubepithelial cells subepithelial cells					IL-10 epithelial					IL-10 subepithelial
Visual field Patients	1	2	3	4	5	1	2	3	4	5	1	2	3	4	5	1	2	3	4	5	1	2	3	4	5	1	2	3	4	5
P1	++	+/++	+	+	+/++	+	+/++	+	+/++	+	++/+++	++	++	+++/++++	++	++	++/+++	++/+++	++/+++	+/++	+++	+++	++/+++	++/+++	++	++/+++	++	++/+++	++/+++	+++
P2	++	+/++	+/++	0/+	++/+++	++	+/++	+/++	+/++	+/++	++	++	++	+++/++++	++/+++	++/+++	++	+/++	++/+++	++/+++	++/+++	+++	++	++/+++	++/+++	++	+++	++/+++	++/+++	++
P3	+	+/++	++/+++	+	+/++	+	+/++	++	+/++	+	+	++/+++	+++/++++	++	+++/++++	++/+++	++/+++	++/+++	++/+++	++	+++	+++	++	+++	++	++/+++	++/+++	++/+++	++/+++	++/+++
P4	+/++	+	++	+/++	+	+	+	+	+/++	+/++	++	++/+++	++/+++	+++/++++	+	++	++/+++	++	++/+++	++	++/+++	++/+++	+++	+++	++/+++	++/+++	+++	++/+++	++/+++	++/+++
P5	+/++	+/++	+	+/++	+/++	+	+/++	+/++	+/++	++	+++/++++	++	++	+++/++++	+++/++++	++/+++	++	++/+++	++	++/+++	+++	++	++/+++	++/+++	++/+++	++/+++	++	++/+++	++	+++
C1	0	0	0/+	0/+	0	+	0/+	+	0/+	+	0/+	+	0/+	0/+	+	0/+	0/+	0/+	0/+	+	+++	+/++	+	0/+	0/+	0/+	0/+	0/+	0/+	+
C2	0/+	0/+	0/+	0	0/+	0/+	+	0/+	+/++	0/+	+	0	0	0	0	0/+	0/+	+	0/+	0/+	0/+	0/+	+/++	0/+	+/++	+/++	+	0/+	+	0/+
C3	0/+	0	0/+	0	0/+	+/++	0/+	0/+	+	0/+	0/+	0/+	0/+	0	+	+	0/+	0/+	0/+	0/+	0/+	+	0/+	0/+	0/+	0/+	0/+	0/+	+	0/+
C4	0	0/+	0/+	0/+	0	0/+	+	0/+	0/+	0/+	0	0	0	0/+	0/+	0/+	0/+	0/+	0/+	+	0/+	0/+	0/+	+	+/++	0/+	+	0/+	0/+	0/+
C5	0	0/+	0	0/+	0	0/+	0/+	+	0/+	+	+	0	0/+	0	0/+	0/+	0/+	+	0	0/+	0/+	0	0/+	0	0/+	+/++	0/+	0/+	0/+	+/++
C6	0	0/+	0/+	0	0/+	0/+	0/+	0/+	+/++	+	0/+	0	0/+	0	0/+	0/+	0/+	+	0	0/+	0/+	0/+	0/+	0/+	+	+	0/+	0/+	0/+	+
C7	0	0/+	0	0/+	0/+	+/++	0/+	0/+	0/+	+/++	0/+	0	0/+	0/+	+	+	0/+	0/+	0/+	+	+/++	+/++	+	+/++	0/+	0/+	0/+	0/+	0/+	+/++
Abbreviations:		P1-P5 patient group; C1-C7 control group
		PGP 9.5 - protein gene peptide 9.5, NEC – neuroendocrine cells; IL-1α – interleukin 1 alpha; IL-10 interleukin 10.
		0 – negative staining, 0/0/+ in between of no positive structures and occasional positive structures, 0/+ - occasional positive structures, + - few positive structures, +/+/++ - in be-tween of few positive structures and few to a moderate number of positive structures, +/++ - few to a moderate number of positive structures, ++ - moderate number of positive structures,++/++/+++ in between of moder…
Table S2: Median values of semiquantitative evaluation of immunoreactivity of PGP 9.5; IL-1α ; IL-10 in patient and control groups:
	PGP 9.5		IL-1α		IL-10
	Epithelial NEC	Subepithelial	Epithelial	Subepithelial	Epithelial	Subepithelial
P1	+/++	+	++	++/+++	++/+++	++/+++
P2	+/++	+/++	++/+++	++/+++	++/+++	++/+++
P3	+/++	+	++/+++	++/+++	++/+++/+++	++/+++
P4	+/+/++	+	++/+++	++/++/+++	++/+++	++/+++
P5	+/++	+/++	++/+++	++/+++	++/+++	++/+++
Median	+/++	+	++/+++	++/+++	++/+++	++/+++
C1	0	0/+	0/+	0/+	0/+	0/+
C2	0/+	0/+/+	0/0/+	0/+	0/+	0/+
C3	0	0/+	0/+	0/+	0/+	0/+
C4	0/+	0/+	0	0/+	0/+	0/+
C5	0/0/+	0/+	0/+	0/+	0/0/+	0/+
C6	0/+	0/+	0/+	0/+	0/+	0/+
C7	0/+	0/+	0/+	0/+	+	0/+
Median	0/+	0/+	0/+	0/+	0/+	0/+
Table S3: Ki-67 positive cells in one visual field in patient and control groups:
Researcher 1
	Ki-67
Visual field Patients	1	2	3	4	5
P1	253	200	231	254	213
P2	144	140	135	153	166
P3	140	137	120	144	138
P4	206	201	200	215	199
P5	129	130	122	117	135
C1	0	0	0	0	0
C2	0	0	0	0	0
C3	0	0	0	0	0
C4	0	0	0	0	0
C5	0	0	0	0	0
C6	0	0	0	0	0
C7	0	0	0	0	0
Researcher 2
	Ki-67
Visual field Patients	1	2	3	4	5
P1	220	211	244	227	236
P2	146	115	140	133	141
P3	143	149	136	126	145
P4	203	210	207	197	211
P5	128	119	124	129	120
C1	0	0	0	0	0
C2	0	0	0	0	0
C3	0	0	0	0	0
C4	0	0	0	0	0
C5	0	0	0	0	0
C6	0	0	0	0	0
C7	0	0	0	0	0
Abbreviations:		P1-P5 patient group; C1-C7 control group
		Ki-67 – proliferation marker
Table S4: Median number of Ki-67 positive cells in patient and control groups:
	Ki-67
P1	229
P2	140.5
P3	139
P4	204.5
P5	126
Median	140.5
C1	0
C2	0
C3	0
C4	0
C5	0
C6	0
C7	0
Median	0
